# Supplementary material for: Erwinia amylovora psychrotrophic adaptations: evidence of pathogenic potential and survival at temperate and low environmental temperatures
Source: PeerJ. 2017 Oct 26;5:e3931. doi: 10.7717/peerj.3931 (PMC5660878; doi:10.7717/peerj.3931)
Supplement: Data S3 [file peerj-05-3931-s005.xlsx]

## Sheet: Fig3_raw
28ºC	1 dpi		3 dpi		7 dpi
Ea 1/79	0.9025	0.913253	1.3082	1.30476	1.14103	1.20769
Ea 1189	1.06216	1.10411	1.90169	2.01403	2.37353	2.68387
CFBP 1430	0.607792	0.635898	1.40882	1.35775	2.04546	1.97015
NCPPB 2080	0.945882	0.911628	1.8058	1.75362	1.69383	1.86667
ATCC 49946	1.31905	1.34699	2.05085	1.99322	2.12381	2.04762
14ºC	1 dpi		3 dpi		7 dpi
Ea 1/79	0.341176	0.414925	0.923596	0.918681	0.711927	0.718447
Ea 1189	0.314754	0.311475	0.983132	0.969048	0.758416	0.9
CFBP 1430	0.225352	0.214286	0.752688	0.597778	0.673684	0.713514
NCPPB 2080	0.25	0.264865	0.548889	0.50989	0.8	0.838
ATCC 49946	0.414815	0.434568	0.972277	0.91028	0.658824	0.76
4ºC	1 dpi		3 dpi		7 dpi
Ea 1/79	0.166667	0.196825	0.331429	0.348571	0.64	0.570454
Ea 1189	0.166667	0.193443	0.307937	0.301587	0.453846	0.446914
CFBP 1430	0.123944	0.107042	0.251429	0.262857	0.432	0.386842
NCPPB 2080	0.163636	0.164865	0.191892	0.224658	0.236145	0.219048
ATCC 49946	0.140845	0.15946	0.390909	0.421429	0.690265	0.667826
