# Supplementary material for: Erwinia amylovora psychrotrophic adaptations: evidence of pathogenic potential and survival at temperate and low environmental temperatures
Source: PeerJ. 2017 Oct 26;5:e3931. doi: 10.7717/peerj.3931 (PMC5660878; doi:10.7717/peerj.3931)
Supplement: Data S4 [file peerj-05-3931-s006.xlsx]

## Sheet: Hoja1
Motility Halo Diameters (2dpi) (cm)
	28ºC			14ºC			4ºC
Ea 1/79	3	3.15	3	2.2	2.2	2.3	0.5	0.4	0.4
Ea 1189	4	4	4.2	2.2	2.4	2.6	0.6	0.7	0.8
CFBP 1430	4.45	4.5	4.3	3	3.3	3.3	0.5	0.5	0.6
NCPPB 2080	3.3	3.2	3.6	2.1	2	2	0.4	0.3	0.4
ATCC 49946	3.85	4	4	2.5	2.2	2.5	0.5	0.7	0.7
