# Supplementary material for: Erwinia amylovora psychrotrophic adaptations: evidence of pathogenic potential and survival at temperate and low environmental temperatures
Source: PeerJ. 2017 Oct 26;5:e3931. doi: 10.7717/peerj.3931 (PMC5660878; doi:10.7717/peerj.3931)
Supplement: Data S6 [file peerj-05-3931-s008.xlsx]

## Sheet: Hoja1
Biofilm Formation (A630)
	28ºC											14ºC											4ºC
Ea 1/79	0.8035	0.6635	0.6455	1.3815	1.8805	1.0195	3.1818	1.7458	1.8988	3.1118	2.3518	3.8098	3.6098	4.3568	3.9428	4.4708	3.763	3.544	3.913	3.833	4.005	4.247	1.30433	1.33133	1.34333	1.59333	0.808333	0.0123333	0.9645	0.4955	0.6875	0.6495	0.9405	0.7185
Ea 1189	0.6935	2.0365	1.8355	1.5145	1.3065	1.7565	1.7968	2.6788	2.7688	2.7838	3.0368	3.8098	2.9258	2.3178	2.9828	4.4708	3.178	3.383	3.544	3.108	3.544	4.114	1.65033	1.28933	1.99433	1.13533	1.26733	0.511333	1.2675	1.4495	1.4865	0.5305	0.8265	1.0205
CFBP 1430	0.6175	0.4715	0.6635	1.2378	0.4625	2.0995	1.3378	1.3028	2.0918	1.7968	1.4288	2.1128	1.6718	2.2798	3.5298	3.5298	3.833	3.643	3.7	2.475	3.065	3.833	1.48733	1.74433	1.66333	1.05833	0.820333	0.879333	0.6325	0.6195	0.7525	0.3355	0.4985	0.2335
NCPPB 2080	1.5665	1.1805	2.0365	1.1265	1.5145	1.4015	2.0568	1.4838	2.0798	2.2978	3.2618	2.1558	1.9608	2.2988	2.8738	2.3478	3.763	3.317	2.888	3.544	2.97	2.953	1.67033	1.60533	1.58633	1.34733	1.55733	0.790333	0.5945	1.0395	1.2285	0.4365	1.2085	1.0935
ATCC 49946	0.0078	0.0888	0.0405	1.1852	0.0444	0.0065	0.1008	0.0936	0.0068	0.0928	1.2158	0.2238	0.2108	0.5998	0.2578	0.4178	0.416	0.277	0.585	0.394	0.382	0.608	0.077777	0.065401	0.118733	0.063777	0.237544	0.231333	0.0778	0.0587	0.0785	0.2247	0.0675	0.0677
